# Supplementary material for: Rec8 Cohesin-mediated Axis-loop chromatin architecture is required for meiotic recombination
Source: Nucleic Acids Res. 2022 Mar 25;50(7):3799–816. doi: 10.1093/nar/gkac183 (PMC9023276; doi:10.1093/nar/gkac183)
Supplement: gkac183_Supplemental_Files [file gkac183_supplemental_files.zip]

Archive with 4 entries (4 files):
- Movie S1 rec8-wt.mov
- Movie S2 wpl1.mov
- Movie S3 rec8-F204S.mov
- NAR supplemental Revised-final-1.pdf
